# Supplementary material for: Epigenetic and parasitological parameters are modulated in EBi3-/- mice infected with Schistosoma mansoni
Source: PLoS Negl Trop Dis. 2020 Feb 20;14(2):e0008080. doi: 10.1371/journal.pntd.0008080 (PMC7053770; doi:10.1371/journal.pntd.0008080)
Supplement: S1 Table — Spearman correlation, p < 0.05. (XLSX) [file pntd.0008080.s004.xlsx]

## Sheet: Coeficient&pvalueEBi3I
	TET1	TET2	TET3	DNMT1	DNMT3A	DNMT3B	VOLUME	Eggs-Liver	Eggs-Intestine	N°-granulomas	5mC	Eggs/g of feces	miR-31-3p	miR-31-5p	miR-122-3p	miR-122-5p
TET1		-0.0428571	-0.371429	-0.178702	0.378571	-0.112746	-0.475	0.209115	-0.00178731	0.173931	0.146429	-0.407602	0.241287	0.25	0.0642857	0.44504
TET2	-0.0428571		0.528571	0.216995	0.382143	0.0909241	0.103571	-0.178731	-0.171582	-0.177555	0.0964286	0.0446421	-0.13941	0.0321429	-0.303571	-0.11975
TET3	-0.371429	0.528571		0.69949	0.392857	0.232766	0.339286	-0.16622	-0.194817	-0.521794	-0.246429	-0.0213506	-0.550492	-0.396429	-0.6	-0.293119
DNMT1	-0.178702	0.216995	0.69949		0.181255	0.439354	0.308899	-0.366666	-0.0626015	-0.330244	0.270605	0	-0.47015	-0.171043	-0.183808	0.0114982
DNMT3A	0.378571	0.382143	0.392857	0.181255		-0.360059	0.221429	0.0911528	-0.176944	-0.041671	-0.396429	0.0912252	-0.337802	-0.0107143	-0.346429	-0.0321716
DNMT3B	-0.112746	0.0909241	0.232766	0.439354	-0.360059		-0.0509175	-0.451387	-0.0946456	-0.335796	0.305505	0.108712	0.214773	-0.0327327	-0.0145479	-0.0873652
VOLUME	-0.475	0.103571	0.339286	0.308899	0.221429	-0.0509175		-0.0947275	0.00536193	-0.146755	-0.0964286	0.613344	-0.278821	0.0964286	0.125	-0.144772
Eggs-Liver	0.209115	-0.178731	-0.16622	-0.366666	0.0911528	-0.451387	-0.0947275		0.162791	0.330946	-0.201966	-0.290433	0.029517	0.184093	-0.0125112	0.394454
Eggs-Intestine	-0.00178731	-0.171582	-0.194817	-0.0626015	-0.176944	-0.0946456	0.00536193	0.162791		0.613837	0.248436	0.0631376	0.142218	-0.0625559	0.198391	0.31932
N°-granulomas	0.173931	-0.177555	-0.521794	-0.330244	-0.041671	-0.335796	-0.146755	0.330946	0.613837		0.230097	0.00787719	0.115151	0.306192	0.516359	0.305559
5mC	0.146429	0.0964286	-0.246429	0.270605	-0.396429	0.305505	-0.0964286	-0.201966	0.248436	0.230097		0.00970481	0.387846	0.153571	0.385714	0.253798
Eggs/g of feces	-0.407602	0.0446421	-0.0213506	0	0.0912252	0.108712	0.613344	-0.290433	0.0631376	0.00787719	0.00970481		0.285576	-0.0349373	0.0252325	-0.38174
miR-31-3p	0.241287	-0.13941	-0.550492	-0.47015	-0.337802	0.214773	-0.278821	0.029517	0.142218	0.115151	0.387846	0.285576		0.0679178	0.100089	0.0966011
miR-31-5p	0.25	0.0321429	-0.396429	-0.171043	-0.0107143	-0.0327327	0.0964286	0.184093	-0.0625559	0.306192	0.153571	-0.0349373	0.0679178		0.792857	0.714924
miR-122-3p	0.0642857	-0.303571	-0.6	-0.183808	-0.346429	-0.0145479	0.125	-0.0125112	0.198391	0.516359	0.385714	0.0252325	0.100089	0.792857		0.525469
miR-122-5p	0.44504	-0.11975	-0.293119	0.0114982	-0.0321716	-0.0873652	-0.144772	0.394454	0.31932	0.305559	0.253798	-0.38174	0.0966011	0.714924	0.525469
	TET1	TET2	TET3	DNMT1	DNMT3A	DNMT3B	VOLUME	Eggs-Liver	Eggs-Intestine	N°-granulomas	5mC	Eggs/g of feces	miR-31-3p	miR-31-5p	miR-122-3p	miR-122-5p
TET1		0.882831	0.173524	0.0373626	0.1649	0.641338	0.075863	0.451454	0.992196	0.532759	0.602358	0.0651679	0.383515	0.36777	0.822453	0.0977168
TET2	0.882831		0.0453954	0.441758	0.160683	0.748293	0.714394	0.516813	0.533823	0.490258	0.733714	0.874965	0.613551	0.913212	0.27079	0.664111
TET3	0.173524	0.0453954		0.000732601	0.148547	0.401823	0.216069	0.5465	0.479262	0.0414551	0.374827	0.708081	0.0350347	0.144624	0.0203464	0.283878
DNMT1	0.0373626	0.441758	0.000732601		0.514286	0.112821	0.268132	0	0.115751	0	0.334798	0.0307692	0	0.0395604	0.0358974	0.201465
DNMT3A	0.1649	0.160683	0.148547	0.514286		0.164977	0.426609	0.745724	0.520786	0.842857	0.144624	0.744923	0.214311	0.974415	0.206067	0.905686
DNMT3B	0.641338	0.748293	0.401823	0.112821	0.164977		0.808659	0.0777074	0.681428	0.164072	0.266967	0.694593	0.438215	0.859709	0.911444	0.700977
VOLUME	0.075863	0.714394	0.216069	0.268132	0.426609	0.808659		0.730882	0.987333	0.5635	0.733714	0.0174682	0.308723	0.733714	0.657494	0.599662
Eggs-Liver	0.451454	0.516813	0.5465	0	0.745724	0.0777074	0.730882		0.558506	0.22639	0.463128	0.167693	0.91626	0.508397	0.961488	0.145172
Eggs-Intestine	0.992196	0.533823	0.479262	0.115751	0.520786	0.681428	0.987333	0.558506		0.0167318	0.369096	0.820621	0.608956	0.81958	0.475441	0.24336
N°-granulomas	0.532759	0.490258	0.0414551	0	0.842857	0.164072	0.5635	0.22639	0.0167318		0.406689	0.810858	0.680253	0.265316	0.0508177	0.265658
5mC	0.602358	0.733714	0.374827	0.334798	0.144624	0.266967	0.733714	0.463128	0.369096	0.406689		0.793147	0.153208	0.584413	0.15658	0.35845
Eggs/g of feces	0.0651679	0.874965	0.708081	0.0307692	0.744923	0.694593	0.0174682	0.167693	0.820621	0.810858	0.793147		0.29833	0.671767	0.836595	0.0802568
miR-31-3p	0.383515	0.613551	0.0350347	0	0.214311	0.438215	0.308723	0.91626	0.608956	0.680253	0.153208	0.29833		0.809637	0.721261	0.730275
miR-31-5p	0.36777	0.913212	0.144624	0.0395604	0.974415	0.859709	0.733714	0.508397	0.81958	0.265316	0.584413	0.671767	0.809637		0.000699009	0.0036292
miR-122-3p	0.822453	0.27079	0.0203464	0.0358974	0.206067	0.911444	0.657494	0.961488	0.475441	0.0508177	0.15658	0.836595	0.721261	0.000699009		0.046393
miR-122-5p	0.0977168	0.664111	0.283878	0.201465	0.905686	0.700977	0.599662	0.145172	0.24336	0.265658	0.35845	0.0802568	0.730275	0.0036292	0.046393

## Sheet: Coeficient&pvalueEBi3C
	TET1	TET2	TET3	DNMT1	DNMT3A	DNMT3B	5mC	miR-31-3p	miR-31-5p	miR-122-3p	miR-122-5p
TET1		-0.1	-0.1	-0.205196	-0.3	0	-0.1	0.1	0.5	-0.3	-0.1
TET2	-0.1		1	0.666886	0.9	0.9	0.7	-0.7	0.7	0.6	-0.5
TET3	-0.1	1		0.666886	0.9	0.9	0.7	-0.7	0.7	0.6	-0.5
DNMT1	-0.205196	0.666886	0.666886		0.666886	0.307793	0.974679	-0.153897	0.666886	0.974679	0.153897
DNMT3A	-0.3	0.9	0.9	0.666886		0.7	0.6	-0.4	0.6	0.7	-0.6
DNMT3B	0	0.9	0.9	0.307793	0.7		0.4	-0.9	0.5	0.2	-0.6
5mC	-0.1	0.7	0.7	0.974679	0.6	0.4		-0.3	0.7	0.9	0.2
miR-31-3p	0.1	-0.7	-0.7	-0.153897	-0.4	-0.9	-0.3		-0.2	0	0.3
miR-31-5p	0.5	0.7	0.7	0.666886	0.6	0.5	0.7	-0.2		0.6	-0.3
miR-122-3p	-0.3	0.6	0.6	0.974679	0.7	0.2	0.9	0	0.6		0.1
miR-122-5p	-0.1	-0.5	-0.5	0.153897	-0.6	-0.6	0.2	0.3	-0.3	0.1
	TET1	TET2	TET3	DNMT1	DNMT3A	DNMT3B	5mC	miR-31-3p	miR-31-5p	miR-122-3p	miR-122-5p
TET1		0.95	0.95	0.6	0.683333	1.05	0.95	0.95	0.45	0.683333	0.95
TET2	0.95		0.0166667	0.266667	0.0833333	0.0833333	0.233333	0.233333	0.233333	0.35	0.45
TET3	0.95	0.0166667		0.266667	0.0833333	0.0833333	0.233333	0.233333	0.233333	0.35	0.45
DNMT1	0.6	0.266667	0.266667		0.266667	0.6	0.0333333	0.733333	0.266667	0.0333333	0.833333
DNMT3A	0.683333	0.0833333	0.0833333	0.266667		0.233333	0.35	0.516667	0.35	0.233333	0.35
DNMT3B	1.05	0.0833333	0.0833333	0.6	0.233333		0.516667	0.0833333	0.45	0.783333	0.35
5mC	0.95	0.233333	0.233333	0.0333333	0.35	0.516667		0.683333	0.233333	0.0833333	0.783333
miR-31-3p	0.95	0.233333	0.233333	0.733333	0.516667	0.0833333	0.683333		0.783333	1.05	0.683333
miR-31-5p	0.45	0.233333	0.233333	0.266667	0.35	0.45	0.233333	0.783333		0.35	0.683333
miR-122-3p	0.683333	0.35	0.35	0.0333333	0.233333	0.783333	0.0833333	1.05	0.35		0.95
miR-122-5p	0.95	0.45	0.45	0.833333	0.35	0.35	0.783333	0.683333	0.683333	0.95

## Sheet: Coeficient&pvalueWTI
	TET1	TET2	TET3	DNMT1	DNMT3A	DNMT3B	VOLUME	Eggs-Liver	Eggs-Intestine	N°-granulomas	5mC	Eggs/g of feces	miR-31-3p	miR-31-5p	miR-122-3p	miR-122-5p
TET1		-0.357576	0.357576	-0.342649	0.0666667	0.0545455	-0.272727	-0.345454	-0.2	0.182372	0.345454	-0.151976	-0.139394	0.357576	-0.115152	0.201843
TET2	-0.357576		0.151515	0.588322	-0.321212	0.187879	0.0666667	-0.151515	-0.00606061	-0.310032	0.127273	0.44985	-0.00606061	0.0424242	0.030303	-0.177377
TET3	0.357576	0.151515		0.471951	0.29697	0.50303	0.0909091	-0.393939	-0.127273	-0.25532	0.212121	0.273558	0.0666667	0.6	0.175758	-0.256891
DNMT1	-0.342649	0.588322	0.471951		0.161627	0.290929	0.433161	0.252138	0.433161	-0.0648476	-0.00646508	0.784656	-0.0840461	-0.135767	-0.355579	-0.039148
DNMT3A	0.0666667	-0.321212	0.29697	0.161627		-0.0181818	-0.0666667	-0.0545455	0.00606061	0.237083	-0.612121	0.0121581	-0.175758	0.2	-0.0181818	-0.0489317
DNMT3B	0.0545455	0.187879	0.50303	0.290929	-0.0181818		0.10303	-0.490909	-0.406061	-0.340427	-0.151515	-0.158055	-0.478788	-0.0424242	-0.175758	-0.733976
VOLUME	-0.272727	0.0666667	0.0909091	0.433161	-0.0666667	0.10303		0.284849	0.672727	-0.103344	-0.2	0.291795	0.442424	-0.163636	-0.248485	0.318056
Eggs-Liver	-0.345454	-0.151515	-0.393939	0.252138	-0.0545455	-0.490909	0.284849		0.830303	0.431613	-0.00606061	0.358664	0.030303	-0.515151	-0.321212	0.642229
Eggs-Intestine	-0.2	-0.00606061	-0.127273	0.433161	0.00606061	-0.406061	0.672727	0.830303		0.279637	-0.0545455	0.474166	0.29697	-0.272727	-0.321212	0.795141
N°-granulomas	0.182372	-0.310032	-0.25532	-0.0648476	0.237083	-0.340427	-0.103344	0.431613	0.279637		-0.176293	0.277439	-0.352585	-0.504562	-0.480245	0.312889
5mC	0.345454	0.127273	0.212121	-0.00646508	-0.612121	-0.151515	-0.2	-0.00606061	-0.0545455	-0.176293		0.334348	0.272727	0.212121	0.0666667	0.146795
Eggs/g of feces	-0.151976	0.44985	0.273558	0.784656	0.0121581	-0.158055	0.291795	0.358664	0.474166	0.277439	0.334348		0.0911858	-0.206688	-0.437692	0.226998
miR-31-3p	-0.139394	-0.00606061	0.0666667	-0.0840461	-0.175758	-0.478788	0.442424	0.030303	0.29697	-0.352585	0.272727	0.0911858		0.515151	0.551515	0.41592
miR-31-5p	0.357576	0.0424242	0.6	-0.135767	0.2	-0.0424242	-0.163636	-0.515151	-0.272727	-0.504562	0.212121	-0.206688	0.515151		0.769697	0.0122329
miR-122-3p	-0.115152	0.030303	0.175758	-0.355579	-0.0181818	-0.175758	-0.248485	-0.321212	-0.321212	-0.480245	0.0666667	-0.437692	0.551515	0.769697		-0.10398
miR-122-5p	0.201843	-0.177377	-0.256891	-0.039148	-0.0489317	-0.733976	0.318056	0.642229	0.795141	0.312889	0.146795	0.226998	0.41592	0.0122329	-0.10398
	TET1	TET2	TET3	DNMT1	DNMT3A	DNMT3B	VOLUME	Eggs-Liver	Eggs-Intestine	N°-granulomas	5mC	Eggs/g of feces	miR-31-3p	miR-31-5p	miR-122-3p	miR-122-5p
TET1		0.312895	0.312895	0.24623	0.865144	0.891624	0.448277	0.330407	0.583658	0.612833	0.330407	0.662929	0.707164	0.312895	0.758931	0.573333
TET2	0.312895		0.682089	0.0802249	0.367892	0.607316	0.865144	0.682089	1	0.370729	0.733007	0.193522	1	0.918376	0.94597	0.597787
TET3	0.312895	0.682089		0.171627	0.406912	0.144027	0.811283	0.26316	0.733007	0.461607	0.560276	0.441155	0.865144	0.0734265	0.632142	0.449189
DNMT1	0.24623	0.0802249	0.171627		0.660384	0.414418	0.214682	0.482738	0.214682	0.706349	0.855489	0.0113757	0.6875	0.580489	0.230489	0.71627
DNMT3A	0.865144	0.367892	0.406912	0.660384		0.97296	0.865144	0.891624	1	0.506041	0.066735	0.980391	0.632142	0.583658	0.97296	0.870251
DNMT3B	0.891624	0.607316	0.144027	0.414418	0.97296		0.785023	0.154822	0.247471	0.323586	0.682089	0.649106	0.166283	0.918376	0.632142	0.0167019
VOLUME	0.448277	0.865144	0.811283	0.214682	0.865144	0.785023		0.427082	0.0389671	0.765032	0.583658	0.4112	0.204438	0.656714	0.491768	0.367941
Eggs-Liver	0.330407	0.682089	0.26316	0.482738	0.891624	0.154822	0.427082		0.00471065	0.21251	1	0.306534	0.94597	0.133401	0.367892	0.0502513
Eggs-Intestine	0.583658	1	0.733007	0.214682	1	0.247471	0.0389671	0.00471065		0.430869	0.891624	0.168602	0.406912	0.448277	0.367892	0.00825838
N°-granulomas	0.612833	0.370729	0.461607	0.706349	0.506041	0.323586	0.765032	0.21251	0.430869		0.612833	0.430909	0.306058	0.13515	0.156717	0.372928
5mC	0.330407	0.733007	0.560276	0.855489	0.066735	0.682089	0.583658	1	0.891624	0.612833		0.342115	0.448277	0.560276	0.865144	0.685225
Eggs/g of feces	0.662929	0.193522	0.441155	0.0113757	0.980391	0.649106	0.4112	0.306534	0.168602	0.430909	0.342115		0.803716	0.552407	0.199292	0.522438
miR-31-3p	0.707164	1	0.865144	0.6875	0.632142	0.166283	0.204438	0.94597	0.406912	0.306058	0.448277	0.803716		0.133401	0.104883	0.23194
miR-31-5p	0.312895	0.918376	0.0734265	0.580489	0.583658	0.918376	0.656714	0.133401	0.448277	0.13515	0.560276	0.552407	0.133401		0.0125568	0.97959
miR-122-3p	0.758931	0.94597	0.632142	0.230489	0.97296	0.632142	0.491768	0.367892	0.367892	0.156717	0.865144	0.199292	0.104883	0.0125568		0.749608
miR-122-5p	0.573333	0.597787	0.449189	0.71627	0.870251	0.0167019	0.367941	0.0502513	0.00825838	0.372928	0.685225	0.522438	0.23194	0.97959	0.749608

## Sheet: Coeficient&pvalueWTC
	TET1	TET2	TET3	DNMT1	DNMT3A	DNMT3B	5mC	miR-31-3p	miR-31-5p	miR-122-3p	miR-122-5p
TET1		-0.0559441	0.223776	0.11697	0.356643	-0.479861	0.34965	0.027972	-0.0559441	-0.13986	-0.287216
TET2	-0.0559441		0.601399	0.304122	0.489511	0.360771	0.0559441	0.629371	0.559441	0.678322	-0.308232
TET3	0.223776	0.601399		-0.226142	0.818182	0.0735553	0.251748	0.377622	0.118881	0.363636	-0.175132
DNMT1	0.11697	0.304122	-0.226142		-0.19495	0.18748	-0.42889	0.397698	0.358708	0.358708	-0.18748
DNMT3A	0.356643	0.489511	0.818182	-0.19495		-0.0210158	0.342657	0.405594	-0.0699301	0.377622	-0.189142
DNMT3B	-0.479861	0.360771	0.0735553	0.18748	-0.0210158		-0.542908	0.0700526	-0.0630474	0.108582	-0.236842
5mC	0.34965	0.0559441	0.251748	-0.42889	0.342657	-0.542908		-0.146853	0.237762	0.034965	-0.0910684
miR-31-3p	0.027972	0.629371	0.377622	0.397698	0.405594	0.0700526	-0.146853		0.496503	0.741259	-0.0945711
miR-31-5p	-0.0559441	0.559441	0.118881	0.358708	-0.0699301	-0.0630474	0.237762	0.496503		0.517482	-0.46585
miR-122-3p	-0.13986	0.678322	0.363636	0.358708	0.377622	0.108582	0.034965	0.741259	0.517482		-0.276708
miR-122-5p	-0.287216	-0.308232	-0.175132	-0.18748	-0.189142	-0.236842	-0.0910684	-0.0945711	-0.46585	-0.276708
	TET1	TET2	TET3	DNMT1	DNMT3A	DNMT3B	5mC	miR-31-3p	miR-31-5p	miR-122-3p	miR-122-5p
TET1		0.869159	0.485124	0.720623	0.255964	0.113172	0.266163	0.938839	0.869159	0.667309	0.356794
TET2	0.869159		0.0428005	0.336511	0.109783	0.247943	0.869159	0.0322963	0.0628454	0.0185224	0.321788
TET3	0.485124	0.0428005		0.286364	0.00186488	0.821392	0.430328	0.227594	0.715989	0.246411	0.57635
DNMT1	0.720623	0.336511	0.286364		0.336511	0.558207	0.0756734	0.201599	0.253072	0.253072	0.336974
DNMT3A	0.255964	0.109783	0.00186488	0.336511		0.943197	0.276165	0.192767	0.834618	0.227594	0.546223
DNMT3B	0.113172	0.247943	0.821392	0.558207	0.943197		0.0691067	0.829362	0.838653	0.736577	0.446424
5mC	0.266163	0.869159	0.430328	0.0756734	0.276165	0.0691067		0.650894	0.457294	0.920974	0.770353
miR-31-3p	0.938839	0.0322963	0.227594	0.201599	0.192767	0.829362	0.650894		0.104138	0.007798	0.761292
miR-31-5p	0.869159	0.0628454	0.715989	0.253072	0.834618	0.838653	0.457294	0.104138		0.0887952	0.12513
miR-122-3p	0.667309	0.0185224	0.246411	0.253072	0.227594	0.736577	0.920974	0.007798	0.0887952		0.374525
miR-122-5p	0.356794	0.321788	0.57635	0.336974	0.546223	0.446424	0.770353	0.761292	0.12513	0.374525
